# Supplementary material for: Unveiling the Human Brain Virome in Brodmann Area 46: Novel Insights Into Dysbiosis and Its Association With Schizophrenia
Source: Schizophr Bull Open. 2023 Oct 12;4(1):sgad029. doi: 10.1093/schizbullopen/sgad029 (PMC11207748; doi:10.1093/schizbullopen/sgad029)
Supplement: sgad029_suppl_Supplementary_Tables_S1 [file sgad029_suppl_Supplementary_Tables_S1.xlsx]

## Sheet: Sheet1
Supplementary table 1 : Characteristics of Samples and raw data
Sample SRA id	Group	Sex	Age	Read Count:	Base Count:
SRR6375927	Control	male	52	65595255	19737128870
SRR6375931	Control	male	54	55651614	16746346052
SRR6375932	Control	male	46	50451559	15179976140
SRR6375936	Control	male	60	204803972	61850799544
SRR6375937	Control	male	75	194703353	58800412606
SRR6375942	Control	male	40	290476672	87723954944
SRR6375944	Control	male	80	279868460	84520274920
SRR6375945	Control	male	76	223063723	67365244346
SRR6375949	Control	male	49	251475237	75945521574
SRR6375957	Control	female	65	206004807	62213451714
SRR6375958	Control	male	36	195786640	59127565280
SRR6375959	Control	female	68	282817370	85410845740
SRR6375960	Control	female	68	203739725	61529396950
SRR6375961	Control	female	55	234009606	70670901012
SRR6375962	Control	female	53	184127435	55606485370
SRR6375963	Control	female	49	244938458	73971414316
SRR6375966	Control	female	75	168052575	50751877650
SRR6375967	Control	female	36	242432879	73214729458
SRR6375968	Control	male	43	206357350	62319919700
SRR6375969	Control	male	25	264461421	79867349142
SRR6375928	Schizophrenia	male	47	70771810	21253393411
SRR6375929	Schizophrenia	male	52	42858676	12887309008
SRR6375930	Schizophrenia	male	54	51152354	15390091273
SRR6375933	Schizophrenia	male	60	202042336	61016785472
SRR6375934	Schizophrenia	male	63	230236851	69531529002
SRR6375935	Schizophrenia	male	77	228082059	68880781818
SRR6375938	Schizophrenia	female	85	243908744	73660440688
SRR6375939	Schizophrenia	female	73	214064520	64647485040
SRR6375940	Schizophrenia	female	43	234246462	70742431524
SRR6375941	Schizophrenia	female	42	185029923	55879036746
SRR6375943	Schizophrenia	female	85	197099519	59524054738
SRR6375946	Schizophrenia	female	46	205593660	62089285320
SRR6375947	Schizophrenia	male	33	214791140	64866924280
SRR6375948	Schizophrenia	female	77	184242867	55641345834
SRR6375950	Schizophrenia	male	32	188990974	57075274148
SRR6375951	Schizophrenia	male	26	225868633	68212327166
SRR6375952	Schizophrenia	female	73	276501697	83503512494
SRR6375953	Schizophrenia	male	40	223767756	67577862312
SRR6375954	Schizophrenia	female	50	282561378	85333536156
SRR6375955	Schizophrenia	female	52	266064620	80351515240
SRR6375956	Schizophrenia	male	38	233704611	70578792522
SRR6375972	Schizophrenia	male	56	218136348	65877177096
SRR6375973	Schizophrenia	male	55	339313771	102472758842
SRR6375974	Schizophrenia	female	56	225049798	67965038996
SRR6375975	Schizophrenia	male	46	255402793	77131643486
SRR6375977	Schizophrenia	male	61	236871639	71535234978
SRR6375978	Schizophrenia	male	26	513859759	155185647218
SRR6375979	Schizophrenia	female	32	504262334	152287224868
SRR6375980	Schizophrenia	male	66	511585121	154498706542
